# Supplementary material for: Shallow whole genome sequencing approach to detect Homologous Recombination Deficiency in the PAOLA-1/ENGOT-OV25 phase-III trial
Source: Oncogene. 2023 Nov 9;42(48):3556–63. doi: 10.1038/s41388-023-02839-8 (PMC10673712; doi:10.1038/s41388-023-02839-8)
Supplement: Supplementary file 2 — Supplementary Table 1 [file 41388_2023_2839_MOESM2_ESM.xlsx]

## Sheet: Feuil1
Supplementary table 1. Characteristics of the Patients at Baseline*
Characteristics	Olaparib plus Bevacizumab (N=303)		Placebo plus Bevacizumab (N=146)
Median age (range) — yr	60.0 (32.0-80.0)		59.0 (26.0-78.0)
ECOG performance status — no. (%)†
0	215 (71)		105 (72)
1	85 (28)		39 (27)
Missing data	3 (1)		2 (1)
FIGO stage — no. (%)‡
III	230 (76)		107 (73)
IV	73 (24)		39 (27)
Histologic type — no. (%)
Serous	292 (96)		134 (92)
Endometrioid	9 (3)		6 (4)
Other§	2 (1)		6(4)
History of cytoreductive surgery
Upfront — no. (%)	197 (65)		95 (65)
Macroscopic residual disease — no./total no. (%)	79/197 (40)		35/95 (37)
No macroscopic residual disease — no./total no. (%)	118/197 (60)		60/95 (63)
Interval — no. (%)	98 (32)		46 (31)
Macroscopic residual disease — no./total no. (%)	33/96 (34)		17/46 (37)
No macroscopic residual disease — no./total no. (%)	65/96 (68)		29/46 (63)
No surgery — no. (%)	8 (3)		5 (2)
Response after first-line chemotherapy — no. (%)
No evidence of disease¶	116 (38)		59 (40)
Complete response‖	113 (37)		52 (36)
Partial response**	71 (23)		34 (23)
Normal serum CA-125 level (<35U/mL) — no. (%)
Yes	263 (87)		135 (92)
No	40 (13)		10 (7)
Missing	0		1 (1)
Deleterious tumor BRCA mutation — no. (%)
Yes	96 (32)		43 (29)
No	207 (68)		103 (70)
Tumor HRD status — no. (%)††
Positive	158 (52)		76 (52)
Negative	124 (41)		51 (35)
Unknown	21 (7)		19 (13)
* Percentages may not total 100 because of rounding. CA-125 denotes cancer antigen 125, and HRD homologous-
recombination deficiency.
† Eastern Cooperative Oncology Group (ECOG) performance status ranges from 0 to 5, with higher values reflecting
greater disability.
‡ Details on the FIGO staging system are provided in N Engl J Med 2019; 381:2416-2428
§ “Other” was defined as clear-cell (in 2 patients assigned to olaparib plus bevacizumab), undifferentiated (in 1 patient
assigned to olaparib plus bevacizumab and 6 patients assigned to placebo plus bevacizumab), or other (in 3 patients
assigned to olaparib plus bevacizumab and 2 patients assigned to placebo plus bevacizumab).
¶ No evidence of disease was defined as no measurable or assessable disease after cytoreductive surgery plus no radio-
logic evidence of disease and a normal CA-125 level after chemotherapy.
‖ Clinical complete response was defined as the disappearance of all measurable or assessable disease and normaliza-
tion of CA-125 levels.
** Partial response was defined as radiologic evidence of disease, an abnormal CA-125 level, or both.
†† HRD positive was defined as a tumor BRCA mutation or an HRD score of 42 or higher on the myChoice HRD Plus
assay (Myriad Genetic Laboratories). HRD negative was defined as an HRD score of less than 42. “Unknown” was
defined as an inconclusive, missing, or failed test.
