# Supplementary material for: Shallow whole genome sequencing approach to detect Homologous Recombination Deficiency in the PAOLA-1/ENGOT-OV25 phase-III trial
Source: Oncogene. 2023 Nov 9;42(48):3556–63. doi: 10.1038/s41388-023-02839-8 (PMC10673712; doi:10.1038/s41388-023-02839-8)
Supplement: Supplementary file 4 — Supplementary Table 3 [file 41388_2023_2839_MOESM4_ESM.xlsx]

## Sheet: Feuil1
Supplementary table 3. Concordance between GIS and ShallowHRDv1 test on 449 tumor samples from PAOLA-1 patients. NC for non-contributive
		shallowHRDv1
		positive	negative	borderline	NC
GIS	positive	169	8	29	1
	negative	16	140	32	3
	NC	17	16	5	13
